# Supplementary material for: Hormonal Contraception and Bone Metabolism: Emerging Evidence from a Systematic Review and Meta-Analysis of Studies on Post-Pubertal and Reproductive-Age Women
Source: Pharmaceuticals (Basel). 2025 Jan 8;18(1):61. doi: 10.3390/ph18010061 (PMC11768253; doi:10.3390/ph18010061)
Supplement: Supplementary file 1 [file pharmaceuticals-18-00061-s001.zip]

Archive with 1 entries (1 files):
- pharmaceuticals-3309991-supplementary.pdf
